# Supplementary material for: Utilization of Porcine Livers through the Formation of Zn-Protoporphyrin Pigment Optimized by a Response Surface Methodology
Source: Foods. 2023 May 6;12(9):1903. doi: 10.3390/foods12091903 (PMC10178239; doi:10.3390/foods12091903)
Supplement: Supplementary file 1 [file foods-12-01903-s001.zip]

Archive with 1 entries (1 files):
- foods-2373399-supplementary.pdf
